# Supplementary material for: A missense mutation in TUBD1 is associated with high juvenile mortality in Braunvieh and Fleckvieh cattle
Source: BMC Genomics. 2016 May 25;17:400. doi: 10.1186/s12864-016-2742-y (PMC4880872; doi:10.1186/s12864-016-2742-y)
Supplement: Additional file 1: — Genotype distribution of 52 sequence variants in LD with BH2. Non-reference allele frequency and genotype distribution of 52 variants in LD with BH2 in 290 animals representing nine cohorts (number of animals homozygous for the reference allele | number of heterozygous animals | number of animals homozygous for the non-reference allele). Grey background highlights a synonymous variant in PPM1E.). Bold type indicates five variants that were located within the 1.14 Mb BH2 haplotype. Blue background indicates three variants that were not homozygous among 1682 animals that had been sequenced in the 1000 bull genomes project. Red color highlights a missense variant (rs383232842) in the TUBD1 gene. (XLSX 45 kb) [file 12864_2016_2742_MOESM1_ESM.xlsx]

## Sheet: BH2_summary.csv
Chr	Position	Reference allele	Alternate allele	Animals sequenced per breed (number)a
				BH2hom (N=1)	BH2het (N=5)	BH2ctrl (N=48)	FV (N=149)	SIM (N=15)	HOL (N=51)	GV (N=12)	NFC (N=7)	AYR (N=2)	Homozygous among 1682 animals from the 1000 bull genomes project
19	9428803	G	T	1 (0|0|1)	0.5 (0|5|0)	0 (48|0|0)	0 (149|0|0)	0 (15|0|0)	0 (51|0|0)	0 (12|0|0)	0 (7|0|0)	0 (2|0|0)	no
19	9606747	A	G	1 (0|0|1)	0.5 (0|5|0)	0 (48|0|0)	0 (149|0|0)	0 (15|0|0)	0 (51|0|0)	0 (12|0|0)	0 (7|0|0)	0 (2|0|0)	no
19	9688134	T	C	1 (0|0|1)	0.5 (0|5|0)	0 (48|0|0)	0 (149|0|0)	0 (15|0|0)	0 (51|0|0)	0 (12|0|0)	0 (7|0|0)	0 (2|0|0)	no
19	9877135	GGTGAAGTGAAGTG	GGTGAAGTG	1 (0|0|1)	0.5 (0|5|0)	0 (48|0|0)	0 (149|0|0)	0.1 (12|3|0)	0 (51|0|0)	0 (12|0|0)	0 (7|0|0)	0 (2|0|0)	yes
19	9910191	C	T	1 (0|0|1)	0.5 (0|5|0)	0 (48|0|0)	0 (149|0|0)	0 (15|0|0)	0 (51|0|0)	0 (12|0|0)	0 (7|0|0)	0 (2|0|0)	no
19	9913599	TGAGAG	TGAG	1 (0|0|1)	0.5 (0|5|0)	0 (48|0|0)	0 (149|0|0)	0 (15|0|0)	0 (51|0|0)	0 (12|0|0)	0 (7|0|0)	0 (2|0|0)	no
19	9917691	T	C	1 (0|0|1)	0.5 (0|5|0)	0 (48|0|0)	0 (149|0|0)	0 (15|0|0)	0 (51|0|0)	0 (12|0|0)	0 (7|0|0)	0 (2|0|0)	no
19	9919984	G	C	1 (0|0|1)	0.5 (0|5|0)	0 (48|0|0)	0 (149|0|0)	0 (15|0|0)	0 (51|0|0)	0 (12|0|0)	0 (7|0|0)	0 (2|0|0)	no
19	9925333	G	A	1 (0|0|1)	0.5 (0|5|0)	0 (48|0|0)	0 (149|0|0)	0 (15|0|0)	0 (51|0|0)	0 (12|0|0)	0 (7|0|0)	0 (2|0|0)	no
19	9943357	CGTGTGTGT	CGTGTGT	1 (0|0|1)	0.5 (0|5|0)	0 (48|0|0)	0 (149|0|0)	0.0333 (14|1|0)	0.0196 (49|2|0)	0 (12|0|0)	0.0714 (6|1|0)	0 (2|0|0)	yes
19	9945909	T	C	1 (0|0|1)	0.5 (0|5|0)	0 (48|0|0)	0 (149|0|0)	0.0333 (14|1|0)	0.0196 (49|2|0)	0 (12|0|0)	0.0714 (6|1|0)	0 (2|0|0)	yes
19	9969580	A	T	1 (0|0|1)	0.5 (0|5|0)	0 (48|0|0)	0 (149|0|0)	0.0333 (14|1|0)	0.0196 (49|2|0)	0 (12|0|0)	0.2143 (4|3|0)	0 (2|0|0)	no
19	9969585	C	A	1 (0|0|1)	0.5 (0|5|0)	0 (48|0|0)	0 (149|0|0)	0.0333 (14|1|0)	0.0196 (49|2|0)	0 (12|0|0)	0.2143 (4|3|0)	0 (2|0|0)	yes
19	9978391	T	C	1 (0|0|1)	0.5 (0|5|0)	0 (48|0|0)	0 (149|0|0)	0.0333 (14|1|0)	0.0196 (49|2|0)	0 (12|0|0)	0.2143 (4|3|0)	0 (2|0|0)	yes
19	9979113	G	C	1 (0|0|1)	0.5 (0|5|0)	0 (48|0|0)	0 (149|0|0)	0.0333 (14|1|0)	0.0196 (49|2|0)	0 (12|0|0)	0.2143 (4|3|0)	0 (2|0|0)	yes
19	9985988	G	A	1 (0|0|1)	0.5 (0|5|0)	0 (48|0|0)	0 (149|0|0)	0.0333 (14|1|0)	0.0196 (49|2|0)	0 (12|0|0)	0.2143 (4|3|0)	0 (2|0|0)	yes
19	9990166	CAA	CA	1 (0|0|1)	0.5 (0|5|0)	0 (48|0|0)	0 (149|0|0)	0.0333 (14|1|0)	0.0196 (49|2|0)	0 (12|0|0)	0.2143 (4|3|0)	0 (2|0|0)	yes
19	9990800	A	G	1 (0|0|1)	0.5 (0|5|0)	0 (48|0|0)	0.0034 (148|1|0)	0.0333 (14|1|0)	0.0196 (49|2|0)	0 (12|0|0)	0.2143 (4|3|0)	0 (2|0|0)	yes
19	9993820	C	T	1 (0|0|1)	0.5 (0|5|0)	0 (48|0|0)	0 (149|0|0)	0.0333 (14|1|0)	0.0196 (49|2|0)	0 (12|0|0)	0.2143 (4|3|0)	0 (2|0|0)	yes
19	10004357	G	A	1 (0|0|1)	0.5 (0|5|0)	0 (48|0|0)	0 (149|0|0)	0.0333 (14|1|0)	0.0196 (49|2|0)	0 (12|0|0)	0.2143 (4|3|0)	0 (2|0|0)	yes
19	10010137	T	A	1 (0|0|1)	0.5 (0|5|0)	0 (48|0|0)	0 (149|0|0)	0.0333 (14|1|0)	0.0196 (49|2|0)	0 (12|0|0)	0.2143 (4|3|0)	0 (2|0|0)	yes
19	10013513	A	G	1 (0|0|1)	0.5 (0|5|0)	0 (48|0|0)	0 (149|0|0)	0.0333 (14|1|0)	0.0196 (49|2|0)	0 (12|0|0)	0.2143 (4|3|0)	0 (2|0|0)	yes
19	10015616	C	G	1 (0|0|1)	0.5 (0|5|0)	0 (48|0|0)	0 (149|0|0)	0.0333 (14|1|0)	0.0196 (49|2|0)	0 (12|0|0)	0.2143 (4|3|0)	0 (2|0|0)	yes
19	10017258	G	A	1 (0|0|1)	0.5 (0|5|0)	0 (48|0|0)	0 (149|0|0)	0.0333 (14|1|0)	0.0196 (49|2|0)	0 (12|0|0)	0.2143 (4|3|0)	0 (2|0|0)	yes
19	10018759	C	T	1 (0|0|1)	0.5 (0|5|0)	0 (48|0|0)	0 (149|0|0)	0.0333 (14|1|0)	0.0196 (49|2|0)	0 (12|0|0)	0.2143 (4|3|0)	0 (2|0|0)	yes
19	10025044	C	G	1 (0|0|1)	0.5 (0|5|0)	0 (48|0|0)	0 (149|0|0)	0.0333 (14|1|0)	0.0196 (49|2|0)	0 (12|0|0)	0.2143 (4|3|0)	0 (2|0|0)	yes
19	10026758	TA	TAAAA	1 (0|0|1)	0.5 (0|5|0)	0 (48|0|0)	0 (149|0|0)	0.0333 (14|1|0)	0.0196 (49|2|0)	0 (12|0|0)	0.2143 (4|3|0)	0 (2|0|0)	yes
19	10038003	T	G	1 (0|0|1)	0.5 (0|5|0)	0 (48|0|0)	0 (149|0|0)	0.0333 (14|1|0)	0.0196 (49|2|0)	0 (12|0|0)	0.2143 (4|3|0)	0 (2|0|0)	yes
19	10045873	T	A	1 (0|0|1)	0.5 (0|5|0)	0 (48|0|0)	0 (149|0|0)	0.0333 (14|1|0)	0.0196 (49|2|0)	0 (12|0|0)	0.2143 (4|3|0)	0 (2|0|0)	yes
19	10047239	A	G	1 (0|0|1)	0.5 (0|5|0)	0 (48|0|0)	0 (149|0|0)	0.0333 (14|1|0)	0.0196 (49|2|0)	0 (12|0|0)	0.2143 (4|3|0)	0 (2|0|0)	yes
19	10047448	T	C	1 (0|0|1)	0.5 (0|5|0)	0 (48|0|0)	0 (149|0|0)	0.0333 (14|1|0)	0.0196 (49|2|0)	0 (12|0|0)	0.2143 (4|3|0)	0 (2|0|0)	yes
19	10054985	A	C	1 (0|0|1)	0.5 (0|5|0)	0 (48|0|0)	0 (149|0|0)	0.0333 (14|1|0)	0.0196 (49|2|0)	0 (12|0|0)	0.2143 (4|3|0)	0 (2|0|0)	yes
19	10055991	T	C	1 (0|0|1)	0.5 (0|5|0)	0 (48|0|0)	0 (149|0|0)	0.0333 (14|1|0)	0.0196 (49|2|0)	0 (12|0|0)	0.2143 (4|3|0)	0 (2|0|0)	yes
19	10059606	A	T	1 (0|0|1)	0.5 (0|5|0)	0 (48|0|0)	0 (149|0|0)	0.0333 (14|1|0)	0.0196 (49|2|0)	0 (12|0|0)	0.2143 (4|3|0)	0 (2|0|0)	yes
19	10065474	GC	G	1 (0|0|1)	0.5 (0|5|0)	0 (48|0|0)	0 (149|0|0)	0.0333 (14|1|0)	0.0196 (49|2|0)	0 (12|0|0)	0.2143 (4|3|0)	0 (2|0|0)	yes
19	10067676	A	T	1 (0|0|1)	0.5 (0|5|0)	0 (48|0|0)	0 (149|0|0)	0.0333 (14|1|0)	0.0196 (49|2|0)	0 (12|0|0)	0.2143 (4|3|0)	0 (2|0|0)	yes
19	10068323	C	T	1 (0|0|1)	0.5 (0|5|0)	0 (48|0|0)	0 (149|0|0)	0.0333 (14|1|0)	0.0196 (49|2|0)	0 (12|0|0)	0.2143 (4|3|0)	0 (2|0|0)	yes
19	10081728	A	G	1 (0|0|1)	0.5 (0|5|0)	0 (48|0|0)	0 (149|0|0)	0.0333 (14|1|0)	0.0196 (49|2|0)	0 (12|0|0)	0.2143 (4|3|0)	0 (2|0|0)	yes
19	10092522	C	T	1 (0|0|1)	0.5 (0|5|0)	0 (48|0|0)	0 (149|0|0)	0.0333 (14|1|0)	0.0196 (49|2|0)	0 (12|0|0)	0.2143 (4|3|0)	0 (2|0|0)	yes
19	10093033	C	G	1 (0|0|1)	0.5 (0|5|0)	0 (48|0|0)	0 (149|0|0)	0.0333 (14|1|0)	0.0196 (49|2|0)	0 (12|0|0)	0.2143 (4|3|0)	0 (2|0|0)	yes
19	10098799	A	G	1 (0|0|1)	0.5 (0|5|0)	0 (48|0|0)	0 (149|0|0)	0.0333 (14|1|0)	0.0196 (49|2|0)	0 (12|0|0)	0.2143 (4|3|0)	0 (2|0|0)	yes
19	10104604	G	C	1 (0|0|1)	0.5 (0|5|0)	0 (48|0|0)	0 (149|0|0)	0.0333 (14|1|0)	0.0196 (49|2|0)	0 (12|0|0)	0.0714 (6|1|0)	0 (2|0|0)	yes
19	10124462	C	T	1 (0|0|1)	0.5 (0|5|0)	0 (48|0|0)	0 (149|0|0)	0.0333 (14|1|0)	0.0196 (49|2|0)	0 (12|0|0)	0.2143 (4|3|0)	0 (2|0|0)	yes
19	10155156	C	A	1 (0|0|1)	0.5 (0|5|0)	0 (48|0|0)	0 (149|0|0)	0.0333 (14|1|0)	0.0196 (49|2|0)	0 (12|0|0)	0.2143 (4|3|0)	0 (2|0|0)	yes
19	10319584	G	C	1 (0|0|1)	0.5 (0|5|0)	0 (48|0|0)	0 (149|0|0)	0 (15|0|0)	0 (51|0|0)	0 (12|0|0)	0 (7|0|0)	0 (2|0|0)	no
19	10356318	C	A	1 (0|0|1)	0.5 (0|5|0)	0 (48|0|0)	0 (149|0|0)	0 (15|0|0)	0 (51|0|0)	0 (12|0|0)	0 (7|0|0)	0 (2|0|0)	no
19	10664976	C	T	1 (0|0|1)	0.5 (0|5|0)	0 (48|0|0)	0.0336 (139|10|0)	0 (15|0|0)	0 (51|0|0)	0 (12|0|0)	0 (7|0|0)	0 (2|0|0)	no
19	11063520	T	C	1 (0|0|1)	0.5 (0|5|0)	0 (48|0|0)	0.0235 (142|7|0)	0 (15|0|0)	0 (51|0|0)	0 (12|0|0)	0 (7|0|0)	0 (2|0|0)	no
19	11782742	G	A	1 (0|0|1)	0.5 (0|5|0)	0 (48|0|0)	0.0235 (142|7|0)	0 (15|0|0)	0.0392 (47|4|0)	0.1667 (8|4|0)	0 (7|0|0)	0 (2|0|0)	yes
19	11784407	T	A	1 (0|0|1)	0.5 (0|5|0)	0 (48|0|0)	0.0235 (142|7|0)	0 (15|0|0)	0.0098 (50|1|0)	0 (12|0|0)	0 (7|0|0)	0 (2|0|0)	no
19	11803361	G	C	1 (0|0|1)	0.5 (0|5|0)	0 (48|0|0)	0.0235 (142|7|0)	0 (15|0|0)	0.0098 (50|1|0)	0 (12|0|0)	0 (7|0|0)	0 (2|0|0)	yes
19	11811557	GAAAAAAA	GAAAAAA	1 (0|0|1)	0.5 (0|5|0)	0 (48|0|0)	0.0235 (142|7|0)	0 (15|0|0)	0 (51|0|0)	0 (12|0|0)	0 (7|0|0)	0 (2|0|0)	no
a BH2hom: Braunvieh - homozygous at BH2, BH2het: Braunvieh - heterozygous at BH2, BH2ctrl: Braunvieh - BH2 non-carrier, HOL: Holstein, FV: Fleckvieh, SIM: Original Simmental, GV: Gelbvieh, AYR: Ayrshire, NFC: Nordic Finncattle
