# Supplementary material for: A missense mutation in TUBD1 is associated with high juvenile mortality in Braunvieh and Fleckvieh cattle
Source: BMC Genomics. 2016 May 25;17:400. doi: 10.1186/s12864-016-2742-y (PMC4880872; doi:10.1186/s12864-016-2742-y)
Supplement: Additional file 2: — Functional effects of 52 variants in LD with BH2. The functional consequences of the non-reference alleles were predicted using the Variant Effect Predictor tool from Ensembl. (TXT 16 kb) [file 12864_2016_2742_MOESM2_ESM.txt]

##fileformat=VCFv4.0
##VEP=v84 cache=/data_ensembl/vep/ensembl/release-84/bos_taurus_merged/84_UMD3.1 db=bos_taurus_core_84_31@ensdbweb-1-vip sift=sift5.2.2 genebuild=2011-09 dbSNP=146 assembly=UMD3.1
##INFO=<ID=CSQ,Number=.,Type=String,Description="Consequence annotations from Ensembl VEP. Format: Allele|Consequence|IMPACT|SYMBOL|Gene|Feature_type|Feature|BIOTYPE|EXON|INTRON|HGVSc|HGVSp|cDNA_position|CDS_position|Protein_position|Amino_acids|Codons|Existing_variation|DISTANCE|STRAND|FLAGS|SYMBOL_SOURCE|HGNC_ID|TSL|APPRIS|ENSP|REFSEQ_MATCH|SIFT|HGVS_OFFSET|CLIN_SIG|SOMATIC|PHENO">
#CHROM	POS	ID	REF	ALT	QUAL	FILTER	INFO
19	9428803	.	G	T	.	.	CSQ=T|intergenic_variant|MODIFIER|||||||||||||||||||||||||||||
19	9606747	.	A	G	.	.	CSQ=G|intron_variant|MODIFIER||784035|Transcript|XM_005219941.1|protein_coding||2/8|XM_005219941.1:c.252+5350T>C|||||||rs714234566||-1||||||XP_005219998.1||||||,G|intron_variant|MODIFIER||784035|Transcript|NM_001191194.1|protein_coding||1/8|NM_001191194.1:c.252+5350T>C|||||||rs714234566||-1||||||NP_001178123.1||||||,G|intron_variant|MODIFIER|RNF43|ENSBTAG00000020119|Transcript|ENSBTAT00000026797|…
19	9688134	.	T	C	.	.	CSQ=C|intron_variant&non_coding_transcript_variant|MODIFIER||782743|Transcript|XR_238569.1|misc_RNA||5/18|XR_238569.1:n.453-1067A>G|||||||rs719294136||-1||||||||||||,C|intron_variant|MODIFIER||782743|Transcript|NM_001102328.1|protein_coding||5/18|NM_001102328.1:c.294-1067A>G|||||||rs719294136||-1||||||NP_001095798.1||||||,C|intron_variant|MODIFIER||782743|Transcript|XM_005219938.1|protein_coding|…
19	9877135	.	GGTGAAGTGAAGTG	GGTGAAGTG	.	.	CSQ=GTGAAGTG|downstream_gene_variant|MODIFIER|U1|ENSBTAG00000034766|Transcript|ENSBTAT00000049221|snRNA|||||||||||490|-1||RFAM||||||||||,GTGAAGTG|upstream_gene_variant|MODIFIER|U1|ENSBTAG00000034767|Transcript|ENSBTAT00000041838|snRNA|||||||||||512|-1||RFAM||||||||||,GTGAAGTG|intron_variant|MODIFIER||522810|Transcript|XM_005219896.1|protein_coding||1/32|XM_005219896.1:c.-2+11181_-2+11193delCACTTC…
19	9910191	.	C	T	.	.	CSQ=T|intron_variant|MODIFIER||540886|Transcript|XM_005219960.1|protein_coding||5/5|XM_005219960.1:c.1035+5596C>T|||||||rs462015324||1||||||XP_005220017.1||||||,T|intron_variant|MODIFIER||540886|Transcript|XM_005219957.1|protein_coding||6/8|XM_005219957.1:c.1087+272C>T|||||||rs462015324||1||||||XP_005220014.1||||||,T|intron_variant|MODIFIER||540886|Transcript|XM_005219956.1|protein_coding||6/8|XM…
19	9913599	.	TGAGAG	TGAG	.	.	CSQ=GAG|intron_variant|MODIFIER||540886|Transcript|XM_005219960.1|protein_coding||5/5|XM_005219960.1:c.1036-4660_1036-4656delGAGAGinsGAG|||||||||1||||||XP_005220017.1||||||,GAG|intron_variant|MODIFIER||540886|Transcript|XM_005219957.1|protein_coding||7/8|XM_005219957.1:c.1148+1528_1148+1532delGAGAGinsGAG|||||||||1||||||XP_005220014.1||||||,GAG|intron_variant|MODIFIER||540886|Transcript|XM_0052199…
19	9917691	.	T	C	.	.	CSQ=C|intron_variant|MODIFIER||540886|Transcript|XM_005219960.1|protein_coding||5/5|XM_005219960.1:c.1036-569T>C|||||||rs720678057||1||||||XP_005220017.1||||||,C|intron_variant|MODIFIER||540886|Transcript|XM_005219957.1|protein_coding||7/8|XM_005219957.1:c.1149-566T>C|||||||rs720678057||1||||||XP_005220014.1||||||,C|intron_variant|MODIFIER||540886|Transcript|XM_005219956.1|protein_coding||7/8|XM_…
19	9919984	.	G	C	.	.	CSQ=C|downstream_gene_variant|MODIFIER||540886|Transcript|XM_005219960.1|protein_coding||||||||||rs462919426|980|1||||||XP_005220017.1||||||,C|downstream_gene_variant|MODIFIER|RAD51C|ENSBTAG00000015036|Transcript|ENSBTAT00000020012|protein_coding||||||||||rs462919426|617|1||HGNC|HGNC:9820|||ENSBTAP00000020012||||||,C|3_prime_UTR_variant|MODIFIER||540886|Transcript|XM_005219957.1|protein_coding|9/…
19	9925333	.	G	A	.	.	CSQ=A|downstream_gene_variant|MODIFIER||540886|Transcript|XM_005219957.1|protein_coding||||||||||rs722605000|4760|1||||||XP_005220014.1||||||,A|downstream_gene_variant|MODIFIER||540886|Transcript|XM_005219956.1|protein_coding||||||||||rs722605000|4760|1||||||XP_005220013.1||||||,A|downstream_gene_variant|MODIFIER||540886|Transcript|XM_005219955.1|protein_coding||||||||||rs722605000|4760|1||||||XP…
19	9943357	.	CGTGTGTGT	CGTGTGT	.	.	CSQ=GTGTGT|intron_variant&non_coding_transcript_variant|MODIFIER||101906574|Transcript|XR_238576.1|misc_RNA||2/2|XR_238576.1:n.235-599_235-592delACACACACinsACACAC|||||||||-1||||||||||||
19	9945909	.	T	C	.	.	CSQ=C|intron_variant&non_coding_transcript_variant|MODIFIER||101906574|Transcript|XR_238576.1|misc_RNA||1/2|XR_238576.1:n.132-106A>G|||||||rs450931553||-1||||||||||||
19	9969580	.	A	T	.	.	CSQ=T|intergenic_variant|MODIFIER|||||||||||||||||||||||||||||
19	9969585	.	C	A	.	.	CSQ=A|intergenic_variant|MODIFIER|||||||||||||||||||||||||||||
19	9978391	.	T	C	.	.	CSQ=C|intergenic_variant|MODIFIER|||||||||||||||rs456641934||||||||||||||
19	9979113	.	G	C	.	.	CSQ=C|intergenic_variant|MODIFIER|||||||||||||||rs472705197||||||||||||||
19	9985988	.	G	A	.	.	CSQ=A|intergenic_variant|MODIFIER|||||||||||||||rs457083202||||||||||||||
19	9990166	.	CAA	CA	.	.	CSQ=A|intergenic_variant|MODIFIER|||||||||||||||||||||||||||||
19	9990800	.	A	G	.	.	CSQ=G|intergenic_variant|MODIFIER|||||||||||||||rs481687651||||||||||||||
19	9993820	.	C	T	.	.	CSQ=T|intergenic_variant|MODIFIER|||||||||||||||rs445236403||||||||||||||
19	10004357	.	G	A	.	.	CSQ=A|intergenic_variant|MODIFIER|||||||||||||||rs435636090||||||||||||||
19	10010137	.	T	A	.	.	CSQ=A|intergenic_variant|MODIFIER|||||||||||||||rs447693394||||||||||||||
19	10013513	.	A	G	.	.	CSQ=G|downstream_gene_variant|MODIFIER|5S_rRNA|ENSBTAG00000043781|Transcript|ENSBTAT00000060773|rRNA||||||||||rs441147531|4152|-1||RFAM||||||||||
19	10015616	.	C	G	.	.	CSQ=G|downstream_gene_variant|MODIFIER|5S_rRNA|ENSBTAG00000043781|Transcript|ENSBTAT00000060773|rRNA||||||||||rs449751041|2049|-1||RFAM||||||||||
19	10017258	.	G	A	.	.	CSQ=A|downstream_gene_variant|MODIFIER|5S_rRNA|ENSBTAG00000043781|Transcript|ENSBTAT00000060773|rRNA||||||||||rs468289576|407|-1||RFAM||||||||||
19	10018759	.	C	T	.	.	CSQ=T|upstream_gene_variant|MODIFIER|5S_rRNA|ENSBTAG00000043781|Transcript|ENSBTAT00000060773|rRNA||||||||||rs467052752|981|-1||RFAM||||||||||
19	10025044	.	C	G	.	.	CSQ=G|intergenic_variant|MODIFIER|||||||||||||||rs41620218||||||||||||||
19	10026758	.	TA	TAAAA	.	.	CSQ=AAAA|intergenic_variant|MODIFIER|||||||||||||||||||||||||||||
19	10038003	.	T	G	.	.	CSQ=G|intergenic_variant|MODIFIER|||||||||||||||rs440353395||||||||||||||
19	10045873	.	T	A	.	.	CSQ=A|intergenic_variant|MODIFIER|||||||||||||||rs460904231||||||||||||||
19	10047239	.	A	G	.	.	CSQ=G|intergenic_variant|MODIFIER|||||||||||||||rs454477024||||||||||||||
19	10047448	.	T	C	.	.	CSQ=C|intergenic_variant|MODIFIER|||||||||||||||rs470542129||||||||||||||
19	10054985	.	A	C	.	.	CSQ=C|intergenic_variant|MODIFIER|||||||||||||||rs460557823||||||||||||||
19	10055991	.	T	C	.	.	CSQ=C|intergenic_variant|MODIFIER|||||||||||||||rs451529076||||||||||||||
19	10059606	.	A	T	.	.	CSQ=T|intergenic_variant|MODIFIER|||||||||||||||rs442396234||||||||||||||
19	10065474	.	GC	G	.	.	CSQ=-|intergenic_variant|MODIFIER|||||||||||||||rs443335658||||||||||||||
19	10067676	.	A	T	.	.	CSQ=T|intergenic_variant|MODIFIER|||||||||||||||rs451000326||||||||||||||
19	10068323	.	C	T	.	.	CSQ=T|intergenic_variant|MODIFIER|||||||||||||||rs447956211||||||||||||||
19	10081728	.	A	G	.	.	CSQ=G|intergenic_variant|MODIFIER|||||||||||||||rs457011111||||||||||||||
19	10092522	.	C	T	.	.	CSQ=T|intergenic_variant|MODIFIER|||||||||||||||rs432029602||||||||||||||
19	10093033	.	C	G	.	.	CSQ=G|intergenic_variant|MODIFIER|||||||||||||||rs477430055||||||||||||||
19	10098799	.	A	G	.	.	CSQ=G|intergenic_variant|MODIFIER|||||||||||||||rs437998630||||||||||||||
19	10104604	.	G	C	.	.	CSQ=C|intergenic_variant|MODIFIER|||||||||||||||rs446286694||||||||||||||
19	10124462	.	C	T	.	.	CSQ=T|upstream_gene_variant|MODIFIER||532050|Transcript|XM_002695602.3|protein_coding||||||||||rs434314439|144|1||||||XP_002695648.3||||||
19	10155156	.	C	A	.	.	CSQ=A|synonymous_variant|LOW|PPM1E|ENSBTAG00000010788|Transcript|ENSBTAT00000014279|protein_coding|3/6||ENSBTAT00000014279.2:c.357C>A|ENSBTAT00000014279.2:c.357C>A(p.%3D)|357|357|119|G|ggC/ggA|rs479748045||1||HGNC|HGNC:19322|||ENSBTAP00000014279||||||,A|synonymous_variant|LOW||532050|Transcript|XM_002695602.3|protein_coding|4/7||XM_002695602.3:c.405C>A|XM_002695602.3:c.405C>A(p.%3D)|405|405|135|G…
19	10319584	.	G	C	.	.	CSQ=C|upstream_gene_variant|MODIFIER||617078|Transcript|NM_001110182.1|protein_coding||||||||||rs439188866|1650|-1||||||NP_001103652.1||||||,C|intron_variant|MODIFIER||615857|Transcript|XM_005219926.1|protein_coding||1/9|XM_005219926.1:c.-6+5494G>C|||||||rs439188866||1||||||XP_005219983.1||||||,C|upstream_gene_variant|MODIFIER|TRIM37|ENSBTAG00000021677|Transcript|ENSBTAT00000035518|protein_coding…
19	10356318	.	C	A	.	.	CSQ=A|upstream_gene_variant|MODIFIER||615857|Transcript|XM_005219925.1|protein_coding||||||||||rs717244744|1415|1||||||XP_005219982.1||||||,A|intron_variant|MODIFIER||615857|Transcript|XM_005219924.1|protein_coding||1/9|XM_005219924.1:c.31+1292C>A|||||||rs717244744||1||||||XP_005219981.1||||||,A|intron_variant|MODIFIER||615857|Transcript|XM_005219926.1|protein_coding||1/9|XM_005219926.1:c.-5-1027…
19	10664976	.	C	T	.	.	CSQ=T|intron_variant&non_coding_transcript_variant|MODIFIER||101906975|Transcript|XR_238579.1|misc_RNA||3/4|XR_238579.1:n.740-14629C>T|||||||rs384279967||1||||||||||||
19	11063520	.	T	C	.	.	CSQ=C|missense_variant|MODERATE|TUBD1|ENSBTAG00000001290|Transcript|ENSBTAT00000001700|protein_coding|5/9||ENSBTAT00000001700.5:c.629A>G|ENSBTAP00000001700.5:p.His210Arg|755|629|210|H/R|cAt/cGt|rs383232842||-1||HGNC|HGNC:16811|||ENSBTAP00000001700||deleterious(0.03)||||,C|missense_variant|MODERATE||510838|Transcript|NM_001075470.2|protein_coding|5/9||NM_001075470.2:c.629A>G|NP_001068938.2:p.His21…
19	11782742	.	G	A	.	.	CSQ=A|intergenic_variant|MODIFIER|||||||||||||||rs385391620||||||||||||||
19	11784407	.	T	A	.	.	CSQ=A|intergenic_variant|MODIFIER|||||||||||||||rs384588164||||||||||||||
19	11803361	.	G	C	.	.	CSQ=C|intergenic_variant|MODIFIER|||||||||||||||rs386039720||||||||||||||
19	11811557	.	GAAAAAAA	GAAAAAAAA	.	.	CSQ=AAAAAAAA|intergenic_variant|MODIFIER|||||||||||||||||||||||||||||
