# Supplementary material for: A missense mutation in TUBD1 is associated with high juvenile mortality in Braunvieh and Fleckvieh cattle
Source: BMC Genomics. 2016 May 25;17:400. doi: 10.1186/s12864-016-2742-y (PMC4880872; doi:10.1186/s12864-016-2742-y)
Supplement: Additional file 5: — Genotype distribution of three variants in LD with BH2. (XLSX 28 kb) [file 12864_2016_2742_MOESM5_ESM.xlsx]

## Sheet: Sheet1
Animal_id	Breed	Method$	Chr	19	19	19
			Position	11063520	11784407X	11811557Y
			rs-ID	rs383232842	rs384588164	NA
			REF	T	T	-
			ALT	C	A	A
BH2hom a	Braunvieh	NGS		CC	AA	AA
FV1	Fleckvieh	NGS		CC	AA	AA
BH2het (N=5)	Braunvieh	NGS		TC	TA	A-
BH2het (N=7)	Fleckvieh	BGS		TC	TA	A-
BV6	Braunvieh	Sanger		CC	AA	AA
BV7	Braunvieh	Sanger		CC	AA	AA
BV8	Braunvieh	Sanger		CC	AA	AA
22497_F11 b	Braunvieh	Sanger / KASP		TT	TT	--
23018_A3 c	Braunvieh	Sanger / KASP		TC	TT	--
BH2_het_HF1 d	Holstein	NGS / 50K		TT	TT	--
BH2_het_HF2 d	Holstein	NGS / 50K		TT	TT	--
$ Method refers to the genotyping of the polymorphisms: NGS - next generation sequencing; Sanger - Sanger sequencing; KASP - KASP assays; 50K - Haplotype-based
a this animal was sequenced in order to identify the putatively causal mutation
b this animals was identified as carrier of the BH2 haplotype but was homozygous for the reference allele at the TUBD1 mutation, possibly resulting from a phasing error
c this animal was identified as a non-carrier of the BH2 haplotype but was a carrier of the TUBD1-mutation, possibly resulting from haplotype recombination
d both Holstein animals were identied as heterozygotes at BH2 using 50K genotype data. The genotypes for the three polymorphisms were obtained using NGS data
b,c note that DNA was only available for 2 out of 5 animals with discrepant genotypng results
X Primers used (forward/reverse): AGCTAAAATGTGAAAACAACCCA/TCTCACTGACAAGAGCCTGG
Y Primers used (forward/reverse): CTCAGAGAACTAGGGAGGGG/GCCCCTCTGTGAAGTCCTTA
