# Supplementary material for: A missense mutation in TUBD1 is associated with high juvenile mortality in Braunvieh and Fleckvieh cattle
Source: BMC Genomics. 2016 May 25;17:400. doi: 10.1186/s12864-016-2742-y (PMC4880872; doi:10.1186/s12864-016-2742-y)
Supplement: Additional file 6: — Haplotype analysis in Braunvieh, Fleckvieh and Holstein cattle. The BH2 and BH2FV haplotypes were detected using 777 K and 50 K genotyping data, respectively. Yellow and red color highlights eight common SNPs in Braunvieh and Fleckvieh cattle and the missense variant in TUBD1, respectively. Note that the BH2 haplotype version in Holstein cattle does not contain the rs383232842 C-allele. (XLSX 62 kb) [file 12864_2016_2742_MOESM6_ESM.xlsx]

## Sheet: BH2_haplo_all.csv
			Fleckvieh	Braunvieh	Holstein
Chromosome	Position	SNP-Id	Haplotype-allele	Haplotype-allele	Haplotype-allele
19	10406017	BovineHD1900002840	G
19	10407459	BovineHD1900002841	G
19	10408030	BovineHD1900002842	A
19	10414714	BovineHD1900002843	G
19	10423061	BovineHD1900002844	A
19	10426372	Hapmap50969-BTA-45810	A
19	10430527	BovineHD1900002845	A
19	10433799	BovineHD1900002846	A
19	10442293	BovineHD1900002847	A
19	10452024	BovineHD1900002848	G
19	10457357	BovineHD1900002849	G
19	10460502	BovineHD1900002850	A
19	10469233	BovineHD1900002851	A
19	10472751	BovineHD1900002852	G
19	10475286	BovineHD1900002853	G
19	10478492	BovineHD1900002854	A
19	10482398	BovineHD1900002855	A
19	10483607	BovineHD1900002856	A
19	10491222	BovineHD1900002857	G
19	10496297	BovineHD1900002858	G
19	10498223	BovineHD1900002859	G
19	10506315	BovineHD1900002860	G
19	10509344	BovineHD1900002861	G
19	10517759	BovineHD1900002862	G
19	10519611	ARS-BFGL-NGS-44096	A
19	10524660	BovineHD1900002863	A
19	10525679	BovineHD1900002864	G
19	10531387	BovineHD1900002865	G
19	10534068	BovineHD1900002866	A
19	10541257	BovineHD1900002867	C
19	10542886	ARS-BFGL-NGS-33000	G
19	10544076	BovineHD1900002868	G
19	10553831	BovineHD1900002870	G
19	10558327	BovineHD1900002871	A
19	10562055	BovineHD1900002872	A
19	10569160	BovineHD1900002873	G
19	10580889	BovineHD1900002875	A
19	10588138	BovineHD1900002876	A
19	10588854	BovineHD1900002877	G
19	10593497	BovineHD1900002878	A
19	10600035	BovineHD1900002879	G
19	10601819	BovineHD1900002880	G
19	10603376	BovineHD1900002881	G
19	10605249	BovineHD1900002882	A
19	10608462	BovineHD1900002883	A
19	10609583	BovineHD1900002884	A
19	10611566	BovineHD4100013907	A
19	10612631	BovineHD1900002885	C
19	10615874	BovineHD1900002886	A
19	10617246	ARS-BFGL-NGS-117486	G
19	10620662	BovineHD4100013908	G
19	10622620	BovineHD1900002888	C
19	10624748	BovineHD1900002889	G
19	10625638	BovineHD1900002890	C
19	10628162	BovineHD1900002891	A
19	10629034	BovineHD1900002892	C
19	10629929	BovineHD4100013909	A
19	10633597	BovineHD1900002893	A
19	10642792	BovineHD1900002895	G
19	10650031	BovineHD1900002896	A
19	10653017	BovineHD1900002897	G
19	10658760	BovineHD1900002898	G
19	10661702	BovineHD1900002899	A
19	10671018	BovineHD1900002901	A
19	10671859	BovineHD1900002902	A
19	10674326	BovineHD1900002903	A
19	10677303	BovineHD1900002905	A
19	10687751	BovineHD1900002907	A
19	10689067	BovineHD1900002908	A
19	10692547	BovineHD1900002909	G
19	10694269	BTA-46439-no-rs	A	A	A
19	10702301	BovineHD1900002912	G
19	10703387	BovineHD1900002913	A
19	10704467	BovineHD1900002914	C
19	10705532	BovineHD1900002915	G
19	10707762	BovineHD1900002916	G
19	10708820	BovineHD1900002917	G
19	10712603	BovineHD1900002918	C
19	10719577	BovineHD1900002919	G
19	10724071	BovineHD1900002920	A
19	10725729	BovineHD1900002921	A
19	10731672	BovineHD1900002922	A
19	10733078	BovineHD1900002923	G
19	10735429	BovineHD1900002924	G
19	10737419	BovineHD1900002925	A
19	10738673	BovineHD1900002926	A
19	10744253	BovineHD1900002927	A
19	10745069	BovineHD1900002928	A
19	10746326	BovineHD1900002929	G
19	10751682	BovineHD1900002930	A
19	10757656	BovineHD1900002931	G
19	10762274	BovineHD1900002932	A
19	10764343	BovineHD1900002933	G
19	10767124	BovineHD1900002934	A
19	10769399	BovineHD1900002935	A
19	10770921	BovineHD1900002936	G
19	10778216	BovineHD1900002938	A
19	10778742	BovineHD1900002939	G
19	10779811	BovineHD1900002940	G
19	10781151	BovineHD1900002941	G
19	10783393	BovineHD1900002942	A
19	10791242	BovineHD1900002943	G
19	10796740	BovineHD1900002944	G
19	10801434	BovineHD1900002945	A
19	10802542	BovineHD1900002946	A
19	10803169	BovineHD1900002947	C
19	10803649	BovineHD1900002948	A
19	10805776	BovineHD1900002949	G
19	10806729	BovineHD1900002950	G
19	10810232	BovineHD1900002951	G
19	10811424	BovineHD1900002952	A
19	10814363	BovineHD1900002953	A
19	10815098	BovineHD1900002954	A
19	10821755	BovineHD1900002955	G
19	10826038	BovineHD1900002956	A
19	10829038	BovineHD1900002957	G
19	10837090	BovineHD1900002959	A
19	10838069	BovineHD1900002960	C
19	10839888	BovineHD1900002961	G
19	10840777	BovineHD1900002962	G
19	10845425	BovineHD1900002963	G
19	10846721	BovineHD1900002964	G
19	10849360	BovineHD1900002965	A
19	10852650	BovineHD1900002966	A
19	10857165	BovineHD1900002967	A
19	10860605	BovineHD1900002968	A
19	10862973	BovineHD1900002969	A
19	10867097	BovineHD1900002970	A
19	10870062	BovineHD1900002971	A
19	10872077	BovineHD1900002972	A
19	10873776	BovineHD1900002973	G
19	10874663	BovineHD1900002974	G
19	10875713	BovineHD1900002975	C
19	10878125	BovineHD1900002976	G
19	10881767	BovineHD1900002977	A
19	10882611	BovineHD1900002978	G
19	10884728	BovineHD1900002979	G
19	10885415	BovineHD1900002980	G
19	10887743	BovineHD1900002981	A
19	10889285	BovineHD1900002982	G
19	10893429	BovineHD1900002983	A
19	10894303	BovineHD1900002984	G
19	10896810	BovineHD1900002985	G
19	10897581	Hapmap58269-rs29018185	G	G	G
19	10900865	BovineHD4100013910	G
19	10903095	BovineHD1900002986	A
19	10903929	BovineHD1900002987	A
19	10905417	BovineHD1900002988	A
19	10906935	BovineHD1900002989	A
19	10907840	BovineHD1900002990	C
19	10915898	BovineHD1900002992	A
19	10917475	BovineHD1900002993	A
19	10919223	BovineHD1900002994	A
19	10920022	BovineHD1900002995	A
19	10920596	UA-IFASA-6593	C	C	C
19	10921274	BovineHD1900002996	G
19	10921936	BovineHD1900002997	C
19	10924449	BovineHD1900002998	A
19	10925715	BovineHD1900002999	G
19	10929162	BovineHD1900003000	G
19	10931095	BovineHD1900003001	G
19	10931726	BovineHD1900003002	A
19	10932714	BovineHD1900003003	G
19	10938821	BovineHD1900003004	A
19	10942482	BovineHD1900003005	G
19	10943549	BovineHD1900003006	A
19	10950656	BovineHD1900003007	G
19	10967822	BovineHD1900003008	G
19	10975506	BovineHD1900003009	A
19	11002630	BovineHD1900003011	G
19	11011859	BovineHD1900003012	A
19	11012798	BovineHD1900003013	A
19	11013951	BovineHD1900003014	A
19	11018785	BovineHD1900003015	A
19	11020039	BovineHD1900003016	A
19	11020527	BovineHD1900003017	A
19	11024136	BovineHD1900003019	A
19	11027479	BovineHD1900003020	A
19	11028244	BovineHD1900003021	A
19	11030188	BovineHD1900003022	A
19	11031839	BovineHD4100013911	G
19	11034429	BovineHD1900003023	G
19	11040511	BovineHD1900003024	A
19	11041995	BovineHD1900003025	A
19	11045744	BovineHD1900003026	A
19	11048220	BovineHD1900003027	G
19	11048693	BovineHD1900003028	G
19	11049355	UA-IFASA-6335	A	A	A
19	11050255	BovineHD1900003029	G
19	11052884	BovineHD1900003030	G
19	11056703	BovineHD1900003031	A
19	11061637	BovineHD1900003032	G
19	11063520	rs383232842	C	C	T
19	11066769	BovineHD1900003033	G
19	11072379	BovineHD1900003034	G
19	11075157	BovineHD1900003035	G
19	11083318	BovineHD1900003036	A
19	11089275	BovineHD1900003037	A
19	11089815	BovineHD1900003038	G
19	11090830	BovineHD1900003039	A
19	11091409	BovineHD1900003040	A
19	11092233	BovineHD1900003041	A
19	11093206	BovineHD1900003042	C
19	11095996	BovineHD1900003043	G
19	11097172	BovineHD1900003045	G
19	11108238	BovineHD1900003047	G
19	11123635	BovineHD1900003048	A
19	11127045	BovineHD1900003049	G
19	11136887	BovineHD1900003050	G
19	11137122	ARS-BFGL-NGS-37614	na	G	na
19	11142115	BovineHD1900003051	A
19	11148623	BovineHD1900003052	A
19	11161143	BovineHD1900003053	C
19	11174946	BovineHD1900003054	G
19	11188424	BovineHD1900003055	G
19	11199299	UA-IFASA-6667	A	A	A
19	11206555	BovineHD1900003056	A
19	11212035	BovineHD1900003057	G
19	11222245	BovineHD1900003058	G
19	11228582	BovineHD1900003059	C
19	11229332	BovineHD1900003060	A
19	11233688	BovineHD1900003061	A
19	11234655	BovineHD1900003062	C
19	11237465	BovineHD1900003063	G
19	11238727	Hapmap30007-BTA-147050	A	A	A
19	11242012	BovineHD1900003064	G
19	11245363	BovineHD1900003065	G
19	11246398	BovineHD1900003066	G
19	11249893	BovineHD1900003067	A
19	11253507	BovineHD1900003068	C
19	11258617	BovineHD1900003069	G
19	11269333	BovineHD1900003070	A
19	11274806	BovineHD1900003071	C
19	11290954	BovineHD1900003074	G
19	11303460	BovineHD1900003075	G
19	11312652	BovineHD1900003077	G
19	11341602	BovineHD1900003079	G
19	11345526	BovineHD1900003080	A
19	11359971	BovineHD1900003082	G
19	11373628	BovineHD1900003083	A
19	11377685	BovineHD1900003084	G
19	11392506	BovineHD1900003085	G
19	11401381	ARS-BFGL-NGS-102654	G	G	G
19	11405248	BovineHD1900003086	G
19	11414075	BovineHD1900003087	G
19	11423585	BovineHD1900003088	A
19	11427296	BovineHD1900003089	A
19	11429373	BovineHD1900003090	A
19	11435269	UA-IFASA-9374	C	C	C
19	11437192	BovineHD1900003091	G
19	11453904	BovineHD1900003092	G
19	11726846	UA-IFASA-5866		C
19	11833182	ARS-BFGL-NGS-101261		G
